# Supplementary material for: Putatively Identified Sarmentoside-B Removes Oligomerized Amyloid Peptide from Neurons by Inhibiting mTOR and Restoring Lysosomal Function, in In Vitro Alzheimer’s Disease Model
Source: Pharmaceutics. 2026 Jun 4;18(6):696. doi: 10.3390/pharmaceutics18060696 (PMC13305706; doi:10.3390/pharmaceutics18060696)
Supplement: Supplementary file 1 [file pharmaceutics-18-00696-s001.zip]

Archive with 1 entries (1 files):
- pharmaceutics-4255178-supplementary.pdf
